# Supplementary material for: Electroencephalography Longitudinal Markers of Central Neuropathic Pain Intensity in Spinal Cord Injury: A Home-Based Pilot Study
Source: Biomedicines. 2024 Nov 30;12(12):2751. doi: 10.3390/biomedicines12122751 (PMC11672874; doi:10.3390/biomedicines12122751)
Supplement: Supplementary file 1 [file biomedicines-12-02751-s001.zip]

Archive with 1 entries (1 files):
- biomedicines-3313324 supplementary.pdf
